# Supplementary material for: Left versus right approach for middle and lower esophageal squamous cell carcinoma: A propensity score-matched study
Source: Front Oncol. 2022 Dec 13;12:858660. doi: 10.3389/fonc.2022.858660 (PMC9792602; doi:10.3389/fonc.2022.858660)
Supplement: Supplementary file 1 [file Table_1.xlsx]

## Sheet: Sheet1
ID	Approach	Findings
2172623	McKeown	Invasion to the left main bronchus
2178374	McKeown	Tumor seeding to the liver, Bulky lymphadenopathy
2213479	Left cervicothoracic dual-incision	Invasion to the left main bronchus
2214519	McKeown	Invasion to the right laryngeal recurrent nerve, the trachea and the right subclavian artery
2228462	Ivor-Lewis	Seeding to the greater omentum and the pancreas
2229613	Sweet	Intraoperative ventricular fibrillation
2236704	McKeown	Invasion to the left main bronchus
2226362	McKeown	Invasion to the trachea
2228710	McKeown	Invasion to the trachea and the vetebrium
2219453	McKeown	Invasion to the left main bronchus
2260226	Sweet	Seeding to the greater omentum, the pancreas and the transverse colon
2247201	McKeown	Seeding to the mesentery, the pancreas and the liver
2284003	Sweet	Seeding to the greater omentum and the peritoneum
2287209	McKeown	Invasion to the trachea
2291353	McKeown	Invasion to the liver and the aorta
2302022	Sweet	Seeding to the greater omentum
2314631	Left cervicothoracic dual-incision	Intraoperative widespread bleeding
2322793	Sweet	Seeding to the greater omentum
2337647	Sweet	Seeding to the greater omentum, invasion to the pancreas, the spleen
2353425	McKeown	Invasion to the trachea and the main bronchi
